# Supplementary material for: The Activation of Phytophthora Effector Avr3b by Plant Cyclophilin is Required for the Nudix Hydrolase Activity of Avr3b
Source: PLoS Pathog. 2015 Aug 28;11(8):e1005139. doi: 10.1371/journal.ppat.1005139 (PMC4552650; doi:10.1371/journal.ppat.1005139)
Supplement: S3 Table — (XLS) [file ppat.1005139.s015.xls]

## Sheet: Sheet1
S3 Table. Primers used in this study.
Primer Name	Sequence	Function
GmCYP1EcoR1F	CGGAATTCATGCCTAACCCTAAGGTCTTC	GmCYP1 expression in E. coli
GmCYP1Xho1R	CCGCTCGAGAGAGAGTTGACCGCAGTTGGC	GmCYP1 expression in E. coli
GmCYP1R62AF	GCTCGTCCTTCCACGCTGTGATCCCGAGTTTCATGTG	GmCYP1 mutant (R62A) expression in E. coli
GmCYP1R62AR	CTCGGGATCACAGCGTGGAAGGACGAGCCCTTG	GmCYP1 mutant (R62A) expression in E. coli
A3b-EcoR1	CCGGAATTCGAGGCTGCTGAATCGGCTG	BD-Avr3b construct for Yeast two-hybrid (Y2H)
A3b-BamH1	TCCGGATCCCTAATTAAACAACAATCGTACTGTTAGC	BD-Avr3b construct for Y2H
3bPVXIF	AACTAGTGGATCCCCCGAGGCTGCTGAATCGGCTGC	Avr3b expression in PVX vector plus Flag-tag
3bPVXIR	AACCGTTCATCGGCGGTCGACCTAATTAAACAACAATCGTACTGTTAG	Avr3b expression in PVX vector
A3bA132PF	CTATGCTTGGGCCATCGGACAAGTATAATCTGCTC	Avr3b mutant (P132A) construct for Y2H and expression in N. benthamiana
A3bA132PR	CTTGTCCGATGGCCCAAGCATAGCGTAGTCTG	Avr3b mutant (P132A) construct for Y2H and expression in N. benthamiana
NbActF	ACCATCAATGATCGGAATGG	N. benthimiana actin amplication (Real Time PCR for virulence assay)
NbActR	GCTCATCCTATCAGCAATGC	N. benthimiana actin amplication (Real Time PCR for virulence assay)
PcActF	AGGAGATGGCCAAGTTAGC	P. capsici actin amplication (Real Time PCR for virulence assay)
PcActR	CCGACTCATCATACTCGG	P. capsici actin amplication (Real Time PCR for virulence assay)
Avr3bGSTIF	GGATCCCCAGGAATTCCCGAGGCTGCTGAATCGGCTGC	Avr3b expression in E. coli
Avr3bGSTIR	GCCGCTCGAGTCGACCCttaCCGTACCCCTCCTTCTTCC	Avr3b expression in E. coli
GmCYP1pBinF	GCAGCTATGCCTAACCCTAAGGTCTTCTTCG	GFP-GmCYP1 expression in N. benthamiana
GmCYP1pBinR	AGAGAGTTGACCGCAGTTGGC	GFP-GmCYP1 expression in N. benthamiana
Glyma06g00740EcoR1F	CGGAATTCATGCCGAACCCTAAGGTCTACTTC	AD-Glyma06g00740.1 construct for Y2H
Glyma06g00740ADR	GGCTAGGAGAGTTGTCCGGAGTCAGCAAC	AD-Glyma06g00740.1 construct for Y2H
Glyma04g00700EcoR1F	CGGAATTCATGGCGAACCCTAAGGTCTACTTC	AD-Glyma04g00700.1 construct for Y2H
Glyma04g00700ADR	GGCTAGGAGAGTTGACCGGAGTCAGCAAC	AD-Glyma04g00700.1 construct for Y2H
Glyma20g32530ADF	CATGTTTAACAGGATGTGTCCCACTTC	AD-Glyma20g32530.2 construct for Y2H
Glyma20g32530ADR	CCTCAGACCTTCTGTTTAAGAGTCACATC	AD-Glyma20g32530.2 construct for Y2H
Glyma13g39500ADF	CGGAATTCATGACTGAGGAACACGAGAATGGCGCC	AD-Glyma13g39500.1 construct for Y2H
Glyma13g39500ADR	CCTCAAGACTTTGGTACAGTGACATTTAG	AD-Glyma13g39500.1 construct for Y2H
Glyma17g33430ADF	CGGGATCCATGTCGTCGGTTTACGTTCTAGAGCC	AD-Glyma17g33430.1 construct for Y2H
Glyma17g33430ADR	AAGGAAAAAAGCGGCCGCAGTAAGGGAACTCCCAGCCCACTC	AD-Glyma17g33430.1 construct for Y2H
Glyma19g43830ADF	CGGGATCCATGTCAAAGAATCCAAAAGTTTTCTTTG	AD-Glyma19g43830.1 construct for Y2H
Glyma19g43830ADR	AAGGAAAAAAGCGGCCGCCTTCTCTACAATCTGGCCACAATC	AD-Glyma19g43830.1 construct for Y2H
Glyma11g27000ADF	CGGGATCCATGGCGAAAACGACGTCGTTGTTGC	AD-Glyma11g27000.1 construct for Y2H
Glyma11g27000ADR	AAGGAAAAAAGCGGCCGCTAGAGGGAGTTCACCACTGTCAAC	AD-Glyma11g27000.1 construct for Y2H
Glyma02g15250ADF	CGGGATCCATGGGTAGAGGAAGATGCTTCTTGG	AD-Glyma02g15250.5 construct for Y2H
Glyma02g15250ADR	AAGGAAAAAAGCGGCCGCTTGGAACATCTTGCTATATGCC	AD-Glyma02g15250.5 construct for Y2H
Glyma14g14970ADF	CCGAGCTCATGTACAGGAGAAAAGGGTGTTGG	AD-Glyma14g14970.3 construct for Y2H
Glyma14g14970ADR	AAGGAAAAAAGCGGCCGCGTAACGTGGGCTGCGTGATATAAAGG	AD-Glyma14g14970.3 construct for Y2H
Glyma20g39340ADF	CGGGATCCATGACCGTGACCATGGCGGCTGCGTTTAC	AD-Glyma20g39340.1 construct for Y2H
Glyma20g39340ADR	AAGGAAAAAAGCGGCCGCAGCATTTGGAAGCTCACCACAGTC	AD-Glyma20g39340.1 construct for Y2H
Ps108795EcoR1R	CGGAATTCATGCCGAACCCGCAGGTGTTC	AD-Ps108795 construct for Y2H
Ps108795Sal1R	ACGCGTCGACTTACAGCTCGCCACAGTTGGC	AD-Ps108795 construct for Y2H
Ps108195EcoR1R	CGGAATTCATGTTGATGAAGATGCTGTCG	AD-Ps108195 construct for Y2H
Ps108195Sal1R	ACGCGTCGACTTAGTCCTTGAGCTCGCCGCAG	AD-Ps108195 construct for Y2H
NbCYP1F	TACAAGGGTACCCCCATGGCAAATCCTAAGGTTTTCTTCG	GFP-NbCYP1 expression in N. benthamiana
NbCYP1R	GGATCCGTCGACCCCCTAAGAGAGTTGACCACAGTCAGC	GFP-NbCYP1 expression in N. benthamiana
NbCYP3F	TACAAGGGTACCCCCATGGCAAACCCAAAGGTGTTCTTTG	GFP-NbCYP3 expression in N. benthamiana
NbCYP3R	GGATCCGTCGACCCCCTAGCAGAGTTGACCACAGTCAG	GFP-NbCYP3 expression in N. benthamiana
NbCYP4F	TACAAGGGTACCCCCATGGCAAACCCTAAGGTGTTCTTTG	GFP-NbCYP4 expression in N. benthamiana
NbCYP4R	GGATCCGTCGACCCCCTAGCAGAGTTGACCACAGTCAG	GFP-NbCYP4 expression in N. benthamiana
NbCYP5F	TACAAGGGTACCCCCATGGCGAAAAATCCAAAGGTTTTC	GFP-NbCYP5 expression in N. benthamiana
NbCYP5R	GGATCCGTCGACCCCTTATCTCCTCATTTAGTTCTC	GFP-NbCYP5 expression in N. benthamiana
NbCYP1RTF	GTGGTGATGGAGTTGTTCAAC	NbCYP1 transcriptional profiling in N. benthamiana (Real Time RT-PCR)
NbCYP1RTR	CGGTCCAGTATGCTTTTTAAC	NbCYP1 transcriptional profiling in N. benthamiana (Real Time RT-PCR)
NbCYP2RTF	TGTAGTAATGGAGTTGTTCAAT	NbCYP2 transcriptional profiling in N. benthamiana (Real Time RT-PCR)
NbCYP2RTR	AGGTCCAGTATGCTTTTTAAC	NbCYP2 transcriptional profiling in N. benthamiana (Real Time RT-PCR)
NbCYP3RTF	GTTCATGTGTCAAGGAGGTGATTTC	NbCYP3 transcriptional profiling in N. benthamiana (Real Time RT-PCR)
NbCYP3RTR	GAAGAACTGAGAACCGTTGGTTC	NbCYP3 transcriptional profiling in N. benthamiana (Real Time RT-PCR)
NbCYP4RTF	GCTCTTTGCCGACACCGTT	NbCYP4 transcriptional profiling in N. benthamiana (Real Time RT-PCR)
NbCYP4RTR	TCTGTCTTAGCGGTACAGATA	NbCYP4 transcriptional profiling in N. benthamiana (Real Time RT-PCR)
NbCYP5RTF	CATTCCACACTTCATGTGCCAG	NbCYP5 transcriptional profiling in N. benthamiana (Real Time RT-PCR)
NbCYP5RTR	GTCTACAACTTTGCCAAATACG	NbCYP5 transcriptional profiling in N. benthamiana (Real Time RT-PCR)
GmCYP1RTF	CATCCTCTCCATGGCGAACGC	GmCYP1 transcriptional profiling in soybean (Real Time RT-PCR)
GmCYP1RTR	CGCAGTTGGCGATGACAACGG	GmCYP1 transcriptional profiling in soybean (Real Time RT-PCR)
Gm04g00700RTF	GCATTCTTTCGATGGCAAACG	Glyma04g00700 transcriptional profiling in soybean (Real Time RT-PCR)
Gm04g00700RTR	ACCGGAGTCAGCAACAACGAC	Glyma04g00700 transcriptional profiling in soybean (Real Time RT-PCR)
Gm06g00740RTF	CATTCTATCGATGGCGAACGC	Glyma06g00740 transcriptional profiling in soybean (Real Time RT-PCR)
Gm06g00740RTR	TCCGGAGTCAGCAACAACAAC	Glyma06g00740 transcriptional profiling in soybean (Real Time RT-PCR)
TRVNbCYP3F	CGACAAGACCCTGCATCACCGCCGGAAACGGTACCG	Insertion of NbCYP3 fragment into TRV2 vector
TRVNbCYP3R	GAGAAGAGCCCTGCATTAGCAGAGTTGACCACAGTC	Insertion of NbCYP3 fragment into TRV2 vector
CHSAF	TTACAATTACCATGGGGCGCGCC	Insertion of CHSA intron into pFF19 vector
CHSAR	GGATCCTAGGTGAGTCTAGAG	Insertion of CHSA intron into pFF19 vector
pFGCGmCYP1F	TTACAATTACCATGGGGCGCGCCCTCGTCCTTCCACGCTGTGATC	GmCYP1-RNAi construct for silencing of GmCYP1 in soybean
pFGCGmCYP2R	TTAAATCATCGATTGGGCGCGCCGAGAGTTGACCGCAGTTGG	GmCYP1-RNAi construct for silencing of GmCYP1 in soybean
pFGCGmCYP3R	AATTTGCAGGTATTTGGATCCGAGAGTTGACCGCAGTTGG	GmCYP1-RNAi construct for silencing of GmCYP1 in soybean
pFGCGmCYP4F	CTCTAGACTCACCTAGGATCCCTCGTCCTTCCACGCTGTGATC	GmCYP1-RNAi construct for silencing of GmCYP1 in soybean
